# Supplementary material for: Optimized Workflow for On-Line Derivatization for Targeted Metabolomics Approach by Gas Chromatography-Mass Spectrometry
Source: Metabolites. 2021 Dec 18;11(12):888. doi: 10.3390/metabo11120888 (PMC8703763; doi:10.3390/metabo11120888)
Supplement: Supplementary file 1 [file metabolites-11-00888-s001.zip]

Archive with 1 entries (1 files):
- metabolites-1484219-supplementary.pdf
